# Supplementary material for: Mutation pressure mediates a pattern of substitution rates with latitude and climate in carnivores
Source: Ecol Evol. 2024 Aug 27;14(8):e70159. doi: 10.1002/ece3.70159 (PMC11347990; doi:10.1002/ece3.70159)
Supplement: Supplementary file 1 — File S1. [file ECE3-14-e70159-s002.xlsx]

## Sheet: Supplementary file 1
Supplementary file 1: Species, Climate Data Sets, ω and Substitution Rates

## Sheet: Species and Accession Number
Species	Accession Number	Family
Acinonyx jubatus	NC_005212.1	Felidae
Ailuropoda melanoleuca	NC_009492.1	Ursidae
Ailurus fulgens	NC_011124.1	Ailuridae
Arctictis binturong	NC_053969.1	Viverridae
Arctonyx collaris	MW900259.1	Mustelidae
Atilax paludinosus	NC_053980.1	Herpestidae
Bassaricyon gabbii	NC_066722.1	Procyonidae
Bdeogale nigripes	NC_053970.1	Herpestidae
Bos taurus	NC_006853.1	Bovidae
Canis aureus	NC_067757.1	Canidae
Canis mesomelas	KT448280.1	Canidae
Canis rufus	NC_062617.1	Canidae
Canis simensis	NC_062616.1	Canidae
Caracal caracal	NC_028306.1	Felidae
Catopuma badia	NC_028300.1	Felidae
Catopuma temminckii	NC_027115.1	Felidae
Chrotogale owstoni	NC_053971.1	Viverridae
Chrysocyon brachyurus	NC_024172.1	Canidae
Civettictis civetta	NC_033378.1	Viverridae
Conepatus chinga	NC_042596.1	Mephitidae
Conepatus leuconotus	MW205848.1	Mephitidae
Crocuta crocuta	NC_020670.1	Hyaenidae
Crossarchus platycephalus	NC_053966.1	Herpestidae
Cryptoprocta ferox	NC_053961.1	Eupleridae
Cuon alpinus lepturus	KF646248.1	Canidae
Cynictis penicillata	NC_053965.1	Herpestidae
Eupleres goudotii	NC_053960.1	Eupleridae
Felis chaus	NC_028307.1	Felidae
Felis margarita	NC_028308.1	Felidae
Felis nigripes	NC_028309.1	Felidae
Felis silvestris	NC_028310.1	Felidae
Fossa fossana	NC_053959.1	Eupleridae
Galerella sanguinea	NC_053972.1	Herpestidae
Galictis vittata	NC_053973.1	Mustelidae
Galidia elegans	NC_053958.1	Eupleridae
Galidictis fasciata	NC_053957.1	Eupleridae
Genetta genetta	NC_053968.1	Viverridae
Helarctos malayanus	NC_009968.1	Ursidae
Herpestes ichneumon	NC_056368.1	Herpestidae
Hyaena brunnea	NC_038159.1	Hyaenidae
Hyaena hyaena	NC_020669.1	Hyaenidae
Ichneumia albicauda	NC_053967.1	Herpestidae
Ictonyx striatus	NC_053979.1	Mustelidae
Leopardus geoffroyi	NC_028320.1	Felidae
Leopardus guigna	NC_028321.1	Felidae
Leopardus jacobita	NC_028322.1	Felidae
Leopardus pardalis	NC_028315.1	Felidae
Leopardus tigrinus	NC_028317.1	Felidae
Leopardus wiedii	NC_028318.1	Felidae
Leptailurus serval	NC_028316.1	Felidae
Lycaon pictus	NC_028427.1	Canidae
Lynx canadensis	NC_028313.1	Felidae
Lynx lynx	NC_027083.1	Felidae
Lynx pardinus	NC_028319.1	Felidae
Lynx rufus	NC_014456.1	Felidae
Martes americana	NC_020642.1	Mustelidae
Martes flavigula	NC_012141.1	Mustelidae
Martes foina	NC_020643.1	Mustelidae
Martes martes	MW257228.1	Mustelidae
Martes melampus	NC_009678.1	Mustelidae
Martes pennanti	NC_020664.1	Mustelidae
Martes zibellina	NC_011579.1	Mustelidae
Meles anakuma	NC_009677.1	Mustelidae
Meles meles	MW257227.1	Mustelidae
Mellivora capensis	NC_053981.1	Mustelidae
Melogale moschata	MN400429.1	Mustelidae
Melursus ursinus	NC_009970.1	Ursidae
Mephitis mephitis	NC_020648.1	Mephitidae
Mungos mungo	NC_053963.1	Herpestidae
Mungotictis decemlineata	NC_027828.1	Eupleridae
Mustela altaica	NC_021751.1	Mustelidae
Mustela erminea	NC_025516.1	Mustelidae
Mustela eversmannii	NC_028013.1	Mustelidae
Mustela frenata	NC_020640.1	Mustelidae
Mustela kathiah	NC_023210.1	Mustelidae
Mustela nigripes	NC_024942.1	Mustelidae
Mustela nivalis	MW257229.1	Mustelidae
Mustela putorius furo	KT693383.1	Mustelidae
Mustela sibirica	NC_020637.1	Mustelidae
Nandinia binotata	NC_024567.1	Nandiniidae
Nasua nasua	NC_020647.1	Procyonidae
Neofelis nebulosa	NC_008450.1	Felidae
Nyctereutes procyonoides	MG256392.1	Canidae
Otocolobus manul	NC_028323.1	Felidae
Otocyon megalotis	MW257223.1	Canidae
Paguma larvata	NC_029403.1	Viverridae
Panthera leo	NC_028302.1	Felidae
Panthera onca	NC_022842.1	Felidae
Panthera pardus	NC_010641.1	Felidae
Panthera tigris	NC_010642.1	Felidae
Panthera uncia	MT423707.1	Felidae
Paradoxurus hermaphroditus	NC_039591.1	Viverridae
Pardofelis marmorata	NC_028303.1	Felidae
Poecilogale albinucha	NC_053975.1	Mustelidae
Potos flavus	NC_053977.1	Procyonidae
Prionailurus bengalensis	NC_028301.1	Felidae
Prionailurus planiceps	NC_028312.1	Felidae
Prionailurus rubiginosus	NC_028304.1	Felidae
Prionailurus viverrinus	NC_028305.1	Felidae
Prionodon pardicolor	NC_024569.1	Prionodontidae
Procyon lotor	NC_009126.1	Procyonidae
Profelis aurata	NC_028299.1	Felidae
Proteles cristata	NC_053964.1	Hyaenidae
Puma concolor	NC_016470.1	Felidae
Puma yagouaroundi	NC_028311.1	Felidae
Speothos venaticus	NC_053974.1	Canidae
Spilogale angustifrons	MW205870.1	Mephitidae
Suricata suricatta	NC_045900.1	Herpestidae
Taxidea taxus	NC_020646.1	Mustelidae
Tremarctos ornatus	NC_009969.1	Ursidae
Urocyon cinereoargenteus	MW600068.1	Canidae
Ursus americanus	NC_003426.1	Ursidae
Ursus arctos	NC_003427.1	Ursidae
Ursus maritimus	NC_003428.1	Ursidae
Urva javanica	MW257214.1	Herpestidae
Viverra zibetha	NC_053976.1	Viverridae
Viverricula indica	NC_025296.1	Viverridae
Vormela peregusna	NC_054246.1	Mustelidae
Vulpes corsac	NC_023958.1	Canidae
Vulpes ferrilata	NC_027935.1	Canidae
Vulpes lagopus	KP342451.1	Canidae
Vulpes vulpes	NC_008434.1	Canidae
Vulpes zerda	KJ603240.1	Canidae

## Sheet: Climate Data Sets
Species	Latitude	Grouping Information of Latitude	Annual Mean Temperature (BIO1)	Grouping Information of BIO1	Mean Diurnal Range (BIO2)	Grouping Information of BIO2	Isothermality (BIO3)	Grouping Information of BIO3	Temperature Seasonality (BIO4)	Grouping Information of BIO4	Max Temperature of Warmest Month (BIO5)	Grouping Information of BIO5	Min Temperature of Coldest Month (BIO6)	Grouping Information of BIO6	Annual Precipitation (BIO12)	Grouping Information of BIO12	Precipitation of Wettest Month (BIO13)	Grouping Information of BIO13	Precipitation of Driest Month (BIO14)	Grouping Information of BIO14	Precipitation Seasonality (BIO15)	Grouping Information of BIO15
Acinonyx jubatus	20.9018	Group3	20.32	Group3	14.81	Group4	58.52	Group3	3784	Group2	31.29	Group3	5.54	Group2	612	Group1	115.1	Group2	5.395	Group1	78.53	Group3
Ailuropoda melanoleuca	30.9641	Group4	8.297	Group1	10.246	Group2	35.1	Group1	6287	Group4	21.53	Group1	-7.016	Group1	943.6	Group3	188.6	Group3	6.218	Group1	84.72	Group4
Ailurus fulgens	30.4878	Group4	12.88	Group2	10.68	Group2	40.33	Group2	5571	Group3	24.93	Group1	-1.568	Group2	1238	Group3	279.3	Group3	10.98	Group2	84.26	Group4
Arctictis binturong	9.43406	Group1	24.075	Group4	9.247	Group1	76.16	Group4	1308.4	Group1	30.84	Group3	17.366	Group4	2258.1	Group4	299.65	Group4	98.51	Group4	37.44	Group1
Arctonyx collaris	16.1873	Group2	23.04	Group4	10.601	Group2	57.05	Group3	2121.3	Group1	31.74	Group4	12.69	Group4	1628.2	Group3	308.1	Group4	18.61	Group2	75.13	Group3
Atilax paludinosus	22.4125	Group3	19.24	Group3	11.28	Group3	62.74	Group3	2185.8	Group2	28	Group2	9.933	Group3	980.6	Group3	158.6	Group2	27.13	Group3	48.02	Group2
Bassaricyon gabbii	8.75292	Group1	21.16	Group3	9.758	Group2	77.97	Group4	659.3	Group1	27.75	Group2	15.168	Group4	2753.9	Group4	390.8	Group4	72.23	Group4	47.49	Group2
Bdeogale nigripes	1.4768	Group1	22.69	Group4	10.47	Group2	81.16	Group4	601.3	Group1	29.32	Group2	16.471	Group4	1665	Group3	234	Group3	35.57	Group3	44.42	Group1
Canis aureus	32.8249	Group4	18.48	Group2	10.52	Group2	41.31	Group2	5604.9	Group3	31.86	Group4	5.601	Group2	722.08	Group2	166.2	Group3	11.15	Group2	86.4	Group4
Canis mesomelas	17.1424	Group2	20.73	Group3	14.81	Group4	63.09	Group3	2973.1	Group2	31.51	Group3	7.584	Group3	510	Group1	107.7	Group2	5.521	Group1	86.62	Group4
Canis rufus	32.8245	Group4	17.896	Group2	11.688	Group3	37.26	Group1	6923	Group4	32.92	Group4	1.839	Group2	1195.9	Group3	141.77	Group2	69.64	Group4	23.45	Group1
Canis simensis	7.32954	Group1	9.644	Group1	12.57	Group3	78.59	Group4	702.2	Group1	17.57	Group1	1.653	Group2	1148.4	Group3	170.6	Group3	24.03	Group2	49.68	Group2
Caracal caracal	27.2202	Group3	19.42	Group3	12.09	Group3	53.35	Group3	3815.3	Group2	30.9	Group3	7.889	Group3	530.65	Group1	103.07	Group2	10.06	Group2	77.72	Group3
Catopuma badia	5.02244	Group1	21	Group3	7.467	Group1	87.35	Group4	303.2	Group1	25.42	Group1	16.9	Group4	2428	Group4	260.1	Group3	154.5	Group4	15.31	Group1
Catopuma temminckii	16.0309	Group2	22.9	Group4	10.29	Group2	58.27	Group3	2724	Group2	31.89	Group4	12.665	Group4	2122.3	Group4	382.5	Group4	40.61	Group3	70.89	Group3
Chrotogale owstoni	21.9064	Group3	19.36	Group3	9.123	Group1	45.26	Group2	3778	Group2	27.87	Group2	8.103	Group3	1830	Group4	404.1	Group4	11.697	Group2	87.47	Group4
Chrysocyon brachyurus	24.4691	Group3	21.21	Group3	12.09	Group3	56.3	Group3	3221	Group2	32.06	Group4	10.306	Group3	1252.6	Group3	190.6	Group3	29.53	Group3	49.71	Group2
Civettictis civetta	10.3662	Group2	24.69	Group4	11.81	Group3	66.92	Group4	1838.1	Group1	33.56	Group4	15.5	Group4	1105.2	Group3	221.42	Group3	11.64	Group2	81.73	Group4
Conepatus chinga	34.3931	Group4	14.01	Group2	11.93	Group3	50.71	Group2	4062	Group3	26.53	Group2	3.043	Group2	848.7	Group2	120.7	Group2	33.34	Group3	44.86	Group2
Conepatus leuconotus	26.7745	Group3	18.786	Group2	14.794	Group4	52.26	Group3	5124.3	Group3	33.08	Group4	3.633	Group2	722.5	Group2	141.2	Group2	13.35	Group2	69.61	Group3
Crocuta crocuta	13.0987	Group2	21.45	Group3	13.4	Group4	65.98	Group4	2256.6	Group2	31.09	Group3	10.301	Group3	739.5	Group2	146.5	Group2	10.76	Group2	76.52	Group3
Crossarchus platycephalus	5.49637	Group1	25.93	Group4	9.21	Group1	73.83	Group4	1051.9	Group1	32.68	Group4	20.26	Group4	1595	Group3	263.4	Group3	16.64	Group2	60.23	Group2
Cryptoprocta ferox	19.4932	Group2	24.58	Group4	12.532	Group3	63.13	Group3	2281	Group2	32.83	Group4	13.013	Group4	1031.4	Group3	292.85	Group4	6.533	Group1	115.23	Group4
Cuon alpinus lepturus	15.6314	Group2	22.978	Group4	10.09	Group2	53.62	Group3	2514.6	Group2	32.95	Group4	13.11	Group4	1620.1	Group3	427	Group4	8.614	Group1	97.41	Group4
Cynictis penicillata	27.6008	Group3	18.29	Group2	15.232	Group4	56.07	Group3	4066	Group3	30.55	Group3	3.469	Group2	449.7	Group1	79.99	Group1	9.509	Group1	66.74	Group3
Eupleres goudotii	19.331	Group2	21.37	Group3	11.171	Group3	65.52	Group4	2180	Group1	29.03	Group2	12.145	Group3	1668.8	Group3	334.52	Group4	31.57	Group3	73.21	Group3
Felis chaus	27.3684	Group3	22.62	Group4	11.633	Group3	44.59	Group2	5008	Group3	35.63	Group4	9.23	Group3	778.25	Group2	206.86	Group3	2.913	Group1	109.34	Group4
Felis margarita	27.1127	Group3	21.86	Group3	12.336	Group3	47.38	Group2	5127	Group3	35.45	Group4	8.443	Group3	128.04	Group1	29.7	Group1	1.621	Group1	86.24	Group4
Felis nigripes	26.7506	Group3	18.72	Group2	16.03	Group4	53.29	Group3	4863	Group3	32.46	Group4	2.438	Group2	433.5	Group1	80.58	Group1	7.636	Group1	70.12	Group3
Felis silvestris	44.2924	Group5	10.699	Group1	9.379	Group1	36.13	Group1	5811	Group3	24.9	Group1	-0.7637	Group2	785.3	Group2	88.81	Group1	44.04	Group3	24.45	Group1
Fossa fossana	21.0448	Group3	19.89	Group3	10.656	Group2	62.16	Group3	2461	Group2	27.85	Group2	10.806	Group3	1779	Group4	363.1	Group4	39.37	Group3	77.62	Group3
Galerella sanguinea	16.3857	Group2	21.27	Group3	13.66	Group4	62.4	Group3	2724.2	Group2	31.45	Group3	9.128	Group3	759.35	Group2	152.36	Group2	8.421	Group1	82.84	Group4
Galictis vittata	11.6373	Group2	25.04	Group4	10.238	Group2	73.1	Group4	1172.9	Group1	32.37	Group4	17.98	Group4	2315	Group4	366.7	Group4	56.55	Group4	56.86	Group2
Galidia elegans	18.6307	Group2	21.14	Group3	10.723	Group2	65.06	Group4	2108	Group1	28.71	Group2	12.257	Group3	1569.6	Group3	341.2	Group4	28.44	Group3	87.72	Group4
Galidictis fasciata	23.6214	Group3	22.37	Group4	11.506	Group3	62.26	Group3	2547	Group2	30.77	Group3	12.44	Group3	879.2	Group2	175	Group3	19.34	Group2	81.64	Group4
Genetta genetta	41.7387	Group5	12.84	Group2	9.82	Group2	38.37	Group2	5487	Group3	26.99	Group2	1.625	Group2	771.8	Group2	94.43	Group1	33.28	Group3	29.52	Group1
Helarctos malayanus	10.6207	Group2	23.962	Group4	9.164	Group1	72.35	Group4	1396.8	Group1	30.92	Group3	16.972	Group4	1951.1	Group4	280.37	Group3	73.07	Group4	46.15	Group2
Herpestes ichneumon	36.9022	Group4	16.48	Group2	10.4	Group2	40.54	Group2	5281.5	Group3	31.16	Group3	5.446	Group2	665.4	Group2	102.37	Group2	4.982	Group1	61.62	Group2
Hyaena brunnea	24.2658	Group3	19.33	Group3	15.36	Group4	57.58	Group3	3909	Group3	30.98	Group3	4.326	Group2	420.8	Group1	84.96	Group1	3.851	Group1	84.42	Group4
Hyaena hyaena	29.0282	Group3	21.06	Group3	12.33	Group3	46.17	Group2	5316.4	Group3	34.8	Group4	7.869	Group3	340.6	Group1	86.84	Group1	0.83	Group1	101.8	Group4
Ichneumia albicauda	7.44605	Group1	22.47	Group4	13.05	Group4	70.52	Group4	1557.5	Group1	31.89	Group4	13.237	Group4	918.7	Group2	191.06	Group3	12.62	Group2	79.92	Group4
Ictonyx striatus	19.6933	Group2	18.83	Group3	13.805	Group4	62.68	Group3	2910	Group2	29.86	Group2	7.263	Group3	590.84	Group1	113.41	Group2	11.5	Group2	69.14	Group3
Leopardus geoffroyi	31.9605	Group4	17.73	Group2	12.466	Group3	48.45	Group2	4538	Group3	31.23	Group3	5.722	Group2	920.2	Group2	121.63	Group2	36.07	Group3	38.73	Group1
Leopardus guigna	38.5076	Group4	10.17	Group1	10.872	Group3	53.35	Group3	3258	Group2	21.97	Group1	1.847	Group2	1493	Group3	264.3	Group3	35.82	Group3	69.24	Group3
Leopardus jacobita	24.4657	Group3	6.964	Group1	14.324	Group4	62.33	Group3	2876	Group2	17.83	Group1	-4.648	Group1	332.51	Group1	71.31	Group1	8.316	Group1	98.38	Group4
Leopardus pardalis	13.1687	Group2	24.45	Group4	10.72	Group2	71.55	Group4	1528.9	Group1	32.11	Group4	16.53	Group4	1878.6	Group4	306.74	Group4	44.31	Group3	64.23	Group3
Leopardus tigrinus	7.60142	Group1	17.59	Group2	10.04	Group2	81.25	Group4	747.6	Group1	24.01	Group1	11.21	Group3	2070	Group4	270.1	Group3	86.11	Group4	35.14	Group1
Leopardus wiedii	13.7614	Group2	22.49	Group4	10.908	Group3	72.02	Group4	1424.9	Group1	30.33	Group3	14.67	Group4	1960	Group4	308.1	Group4	56.35	Group4	59.38	Group2
Leptailurus serval	8.46191	Group1	20.988	Group3	12.694	Group3	69.93	Group4	1692.1	Group1	30.13	Group3	11.57	Group3	910.8	Group2	178.79	Group3	11.86	Group2	75.67	Group3
Lycaon pictus	17.5108	Group2	21.7	Group3	13.98	Group4	60.5	Group3	2933.9	Group2	32.23	Group4	8.781	Group3	649.4	Group1	133.8	Group2	7.15	Group1	84.77	Group4
Lynx canadensis	55.8468	Group6	-0.6911	Group1	11.347	Group3	25.57	Group1	11478	Group4	21.36	Group1	-22.724	Group1	591.4	Group1	81.07	Group1	27.37	Group3	41.91	Group1
Lynx lynx	60.8478	Group6	3.072	Group1	7.118	Group1	26.35	Group1	6874	Group4	17.43	Group1	-9.276	Group1	980.7	Group3	115.2	Group2	51.3	Group4	25.56	Group1
Lynx pardinus	38.0824	Group4	15.91	Group2	10.14	Group2	40.47	Group2	5124	Group3	30.51	Group3	5.386	Group2	552.4	Group1	80.94	Group1	3.288	Group1	58.91	Group2
Lynx rufus	36.1459	Group4	13.78	Group2	13.52	Group4	43.67	Group2	6448	Group4	30.32	Group3	-1.45	Group2	754.5	Group2	118.4	Group2	24.91	Group3	56.6	Group2
Martes americana	51.6719	Group6	2.311	Group1	10.49	Group2	29.31	Group1	8888	Group4	20.94	Group1	-15.105	Group1	1021.4	Group3	142.1	Group2	46.29	Group4	35.23	Group1
Martes flavigula	24.5984	Group3	15.75	Group2	9.403	Group2	47.32	Group2	4356	Group3	25.76	Group2	3.729	Group2	2187.9	Group4	429.1	Group4	41.05	Group3	76.07	Group3
Martes foina	46.0838	Group5	9.934	Group1	8.721	Group1	34.29	Group1	5832	Group3	23.72	Group1	-1.332	Group2	855.5	Group2	97.37	Group1	47.99	Group4	21.92	Group1
Martes martes	50.7631	Group6	8.275	Group1	8.073	Group1	33.57	Group1	5724	Group3	21.42	Group1	-2.62	Group1	910.6	Group2	100.5	Group1	53.42	Group4	19.42	Group1
Martes melampus	37.1601	Group4	11.216	Group2	8.624	Group1	26.64	Group1	8157	Group4	27.5	Group2	-4.257	Group1	1530	Group3	226.2	Group3	55.06	Group4	45.98	Group2
Martes pennanti	45.3791	Group5	5.372	Group1	11.64	Group3	28.33	Group1	10023	Group4	25.67	Group1	-14.95	Group1	918.7	Group2	103.9	Group2	48.76	Group4	24.08	Group1
Martes zibellina	54.9956	Group6	-2.153	Group1	9.525	Group2	20.55	Group1	12891	Group4	20.89	Group1	-24.72	Group1	600	Group1	91.99	Group1	21.44	Group2	48.43	Group2
Meles anakuma	36.1392	Group4	12.61	Group2	8.703	Group1	27.16	Group1	7973	Group4	28.56	Group2	-2.982	Group1	1688	Group4	245.3	Group3	61.04	Group4	43.8	Group1
Meles meles	49.5583	Group5	9.485	Group1	8.166	Group1	34.58	Group1	5473	Group3	22.38	Group1	-1.065	Group2	821.8	Group2	90.84	Group1	47.14	Group4	19.92	Group1
Mellivora capensis	20.6219	Group3	21.69	Group3	14.004	Group4	58.84	Group3	3238.7	Group2	32.76	Group4	8.812	Group3	575.66	Group1	121.98	Group2	6.784	Group1	85.9	Group4
Melogale moschata	24.127	Group3	19.79	Group3	7.078	Group1	39.67	Group2	3909	Group3	28.22	Group2	10.32	Group3	2572	Group4	451.2	Group4	57.37	Group4	66	Group3
Melursus ursinus	17.5159	Group2	24.7	Group4	10.69	Group2	51.52	Group2	3234.1	Group2	35.93	Group4	13.617	Group4	1304.8	Group3	345.3	Group4	7.881	Group1	105.7	Group4
Mephitis mephitis	37.5317	Group4	12.98	Group2	12.71	Group4	38.8	Group2	7363	Group4	30.1	Group3	-3.465	Group1	779	Group2	106.8	Group2	33.89	Group3	43.94	Group1
Mungos mungo	14.0994	Group2	21.63	Group3	13.41	Group4	64.55	Group3	2418	Group2	31.36	Group3	10.05	Group3	758	Group2	147.1	Group2	11.9	Group2	79.37	Group3
Mungotictis decemlineata	20.0941	Group3	25.87	Group4	13.37	Group4	63.14	Group3	2257	Group2	34.41	Group4	13.42	Group4	933.5	Group2	289.8	Group3	1.057	Group1	124	Group4
Mustela altaica	38.179	Group4	0.2996	Group1	12.09	Group3	30.67	Group1	9832	Group4	19.68	Group1	-20.18	Group1	416.78	Group1	84.4	Group1	7.486	Group1	70.34	Group3
Mustela erminea	51.0555	Group6	6.61	Group1	7.839	Group1	31.7	Group1	6019	Group4	19.98	Group1	-4.81	Group1	984	Group3	109.8	Group2	58.31	Group4	20.55	Group1
Mustela eversmannii	46.4585	Group5	7.573	Group1	10.13	Group2	27.48	Group1	9465	Group4	26.31	Group2	-10.409	Group1	482.7	Group1	67.82	Group1	23.19	Group2	37.1	Group1
Mustela frenata	34.1988	Group4	11.023	Group1	13.01	Group4	46.6	Group2	6247.8	Group4	27.22	Group2	-3.829	Group1	851.8	Group2	123	Group2	30.44	Group3	46.05	Group2
Mustela kathiah	24.8066	Group3	18.7	Group2	8.773	Group1	39.76	Group2	4613	Group3	28.55	Group2	6.463	Group3	1922	Group4	410	Group4	19.23	Group2	78.32	Group3
Mustela nigripes	40.7633	Group5	7.929	Group1	15.8	Group4	38.9	Group2	8552	Group4	29.36	Group2	-10.995	Group1	404.3	Group1	65.51	Group1	12.5	Group2	49.51	Group2
Mustela nivalis	48.9726	Group5	9.252	Group1	8.373	Group1	33.54	Group1	5861	Group4	22.85	Group1	-1.987	Group1	799.9	Group2	91.32	Group1	43.24	Group3	23.13	Group1
Mustela putorius furo	47.8327	Group5	10.14	Group1	8.476	Group1	34.59	Group1	5650	Group3	23.47	Group1	-0.7466	Group2	806.8	Group2	90.18	Group1	45.3	Group4	20.87	Group1
Mustela sibirica	35.8934	Group4	11.39	Group2	10.28	Group2	28.69	Group1	9023	Group4	28.32	Group2	-7.082	Group1	1344.5	Group3	287	Group3	29.06	Group3	74.48	Group3
Nandinia binotata	4.33619	Group1	23.57	Group4	10.82	Group3	75.88	Group4	929.1	Group1	31.06	Group3	16.786	Group4	1708	Group4	286.9	Group3	29.29	Group3	58.33	Group2
Nasua nasua	16.0526	Group2	21.77	Group3	11.2	Group3	68.18	Group4	1924.3	Group1	30.18	Group3	12.91	Group4	1886	Group4	259.8	Group3	71.87	Group4	41.48	Group1
Neofelis nebulosa	26.5928	Group3	20.36	Group3	11.247	Group3	47.36	Group2	4410.3	Group3	31.87	Group4	7.217	Group3	1527	Group3	294.4	Group4	18.09	Group2	70.29	Group3
Nyctereutes procyonoides	40.2315	Group5	10.47	Group1	9.844	Group2	27.71	Group1	8945	Group4	27.43	Group2	-7.417	Group1	1182	Group3	244.2	Group3	29.22	Group3	65.92	Group3
Otocolobus manul	48.1821	Group5	-1.961	Group1	12.969	Group4	25.81	Group1	13521	Group4	22.29	Group1	-28.068	Group1	314.7	Group1	77.96	Group1	4.261	Group1	89.78	Group4
Otocyon megalotis	17.8226	Group2	19.35	Group3	14.52	Group4	63.59	Group3	3007	Group2	30.59	Group3	7.023	Group3	516	Group1	100.6	Group2	9.566	Group1	71.79	Group3
Paguma larvata	28.5665	Group3	17.419	Group2	8.475	Group1	37.65	Group1	5529	Group3	29.16	Group2	4.881	Group2	1918.9	Group4	333.3	Group4	45.94	Group4	61.15	Group2
Panthera leo	13.3526	Group2	21.85	Group3	13.4	Group4	65.39	Group4	2300	Group2	31.7	Group4	10.7	Group3	734.2	Group2	149.3	Group2	9.854	Group2	78.34	Group3
Panthera onca	16.2645	Group2	24.46	Group4	11.37	Group3	67.05	Group4	1935	Group1	32.74	Group4	15.369	Group4	1731	Group4	293.7	Group4	43.12	Group3	66.14	Group3
Panthera pardus	17.0714	Group2	21.49	Group3	12.85	Group4	61.34	Group3	2831	Group2	31.74	Group4	10.039	Group3	801.74	Group2	163.5	Group3	10.07	Group2	81.05	Group4
Panthera tigris	23.2073	Group3	23.934	Group4	12.19	Group3	43	Group2	4835.6	Group3	38.28	Group4	9.212	Group3	1313.7	Group3	383.03	Group4	6.164	Group1	123.7	Group4
Panthera uncia	36.6221	Group4	2.09	Group1	12.364	Group3	33.14	Group1	8983	Group4	20.59	Group1	-17.41	Group1	315.36	Group1	61.9	Group1	6.922	Group1	62.42	Group3
Paradoxurus hermaphroditus	11.2016	Group2	25.29	Group4	9.259	Group1	69.5	Group4	1507.3	Group1	32.39	Group4	17.793	Group4	2195.9	Group4	378.8	Group4	64.55	Group4	62.37	Group2
Pardofelis marmorata	17.3655	Group2	23	Group4	9.079	Group1	60.79	Group3	2458.9	Group2	29.93	Group2	13.33	Group4	2409	Group4	424.4	Group4	60.44	Group4	60.41	Group2
Poecilogale albinucha	14.1559	Group2	17.57	Group2	11.761	Group3	70.5	Group4	1818.3	Group1	26.38	Group2	8.696	Group3	1188.9	Group3	183.8	Group3	24.04	Group3	54.4	Group2
Potos flavus	9.34423	Group1	22.95	Group4	10.15	Group2	77.31	Group4	841.1	Group1	29.73	Group2	16.399	Group4	2304	Group4	352.1	Group4	63.32	Group4	53.92	Group2
Prionailurus bengalensis	24.4045	Group3	17.699	Group2	9.392	Group1	46.76	Group2	5387	Group3	29.45	Group2	4.727	Group2	1781	Group4	325.5	Group4	44.87	Group4	66.19	Group3
Prionailurus planiceps	2.65309	Group1	25.86	Group4	8.558	Group1	87.29	Group4	354.4	Group1	30.95	Group3	21.24	Group4	2724	Group4	345.7	Group4	130.5	Group4	29.1	Group1
Prionailurus rubiginosus	12.5257	Group2	25.58	Group4	9.476	Group2	59.53	Group3	2197	Group2	34.18	Group4	16.869	Group4	1395.2	Group3	276.2	Group3	29.92	Group3	79.76	Group4
Prionailurus viverrinus	20.2418	Group3	25.51	Group4	10.56	Group2	50.13	Group2	3666.2	Group2	35.85	Group4	13.33	Group4	1535	Group3	358.6	Group4	13.92	Group2	93.66	Group4
Prionodon pardicolor	24.8671	Group3	16.49	Group2	9.362	Group1	44.33	Group2	4050	Group3	24.85	Group1	4.306	Group2	1860	Group4	420	Group4	8.055	Group1	86.94	Group4
Procyon lotor	37.8433	Group4	13.55	Group2	11.48	Group3	37.77	Group2	7034	Group4	29.4	Group2	-1.913	Group1	924.1	Group2	120.4	Group2	44.42	Group3	35.5	Group1
Profelis aurata	2.88296	Group1	22.123	Group3	10.371	Group2	80.37	Group4	615.8	Group1	28.95	Group2	16.05	Group4	1804	Group4	273.7	Group3	48.89	Group4	43.73	Group1
Proteles cristata	20.0272	Group3	18.9	Group3	14.81	Group4	61.65	Group3	3252.3	Group2	30.49	Group3	5.953	Group2	498.6	Group1	100.6	Group1	8.697	Group1	74.67	Group3
Puma concolor	32.1694	Group4	14.55	Group2	13.64	Group4	52.08	Group3	4854	Group3	29.22	Group2	1.753	Group2	973.7	Group3	154.6	Group2	27.21	Group3	57.83	Group2
Puma yagouaroundi	16.8378	Group2	23.09	Group4	11.38	Group3	67.33	Group4	2036.8	Group1	31.89	Group4	14.132	Group4	1712.9	Group4	264.13	Group3	51.2	Group4	52.54	Group2
Speothos venaticus	11.1382	Group2	23.95	Group4	10.58	Group2	72.24	Group4	1346.2	Group1	31.54	Group3	16.395	Group4	2255	Group4	319.4	Group4	68.6	Group4	44.85	Group2
Spilogale angustifrons	18.6518	Group2	21.59	Group3	13.205	Group4	67.06	Group4	1798.4	Group1	31.24	Group3	11.621	Group3	1039.7	Group3	214.3	Group3	10.3	Group2	86.61	Group4
Suricata suricatta	27.7995	Group3	17.9	Group2	15.492	Group4	55.76	Group3	4249	Group3	30.57	Group3	2.778	Group2	403.86	Group1	72.09	Group1	7.476	Group1	69.3	Group3
Taxidea taxus	38.535	Group4	11.18	Group2	14.93	Group4	40.93	Group2	7787	Group4	30.65	Group3	-6.481	Group1	464.78	Group1	73.95	Group1	13.65	Group2	52.1	Group2
Tremarctos ornatus	3.9128	Group1	11.4	Group2	9.199	Group1	79.27	Group4	397	Group1	17.17	Group1	5.567	Group2	1682.3	Group3	215.7	Group3	51.03	Group4	37.31	Group1
Urocyon cinereoargenteus	32.0734	Group4	16.24	Group2	13.49	Group4	47.35	Group2	5686.9	Group3	31.36	Group3	1.77	Group2	814.7	Group2	134.7	Group2	23.82	Group2	59.76	Group2
Ursus americanus	43.0215	Group5	7.281	Group1	12.37	Group3	36.01	Group1	7859	Group4	25.38	Group1	-9.512	Group1	948.9	Group3	126.9	Group2	41.92	Group3	37.77	Group1
Ursus arctos	58.8973	Group6	1.687	Group1	8.19	Group1	27.29	Group1	7501	Group4	17.48	Group1	-12.1	Group1	858.5	Group2	107.8	Group2	42.35	Group3	31.24	Group1
Ursus maritimus	68.4332	Group6	-9.198	Group1	7.092	Group1	17.67	Group1	11454	Group4	11	Group1	-28.4	Group1	308.6	Group1	46.17	Group1	12.12	Group2	48.87	Group2
Urva javanica	21.747	Group3	22.71	Group4	8.481	Group1	65.57	Group4	1533	Group1	29.09	Group2	16.1	Group4	2017	Group4	245.9	Group3	99.91	Group4	27.28	Group1
Viverra zibetha	21.3366	Group3	21.619	Group3	9.821	Group2	50.03	Group2	3371.1	Group2	30.38	Group3	10.12	Group3	1963	Group4	416.7	Group4	17.86	Group2	83.36	Group4
Viverricula indica	16.9216	Group2	22.24	Group4	8.643	Group1	54.09	Group3	2531.5	Group2	30.2	Group3	13.55	Group4	2058.2	Group4	414.85	Group4	35.52	Group3	75.6	Group3
Vormela peregusna	37.1982	Group4	15.541	Group2	10.32	Group2	36.69	Group1	6742	Group4	30.26	Group3	1.592	Group2	471	Group1	99.04	Group1	8.786	Group1	77.78	Group3
Vulpes corsac	49.7466	Group5	2.89	Group1	11.488	Group3	24.3	Group1	12668	Group4	26.34	Group2	-20.137	Group1	328.1	Group1	59.23	Group1	11.65	Group2	60.2	Group2
Vulpes ferrilata	33.4543	Group4	0.1247	Group1	14.05	Group4	39.83	Group2	7332	Group4	16.05	Group1	-19.226	Group1	474	Group1	102.12	Group2	2.703	Group1	94.17	Group4
Vulpes lagopus	66.172	Group6	-5.452	Group1	6.667	Group1	21.07	Group1	9512	Group4	11.84	Group1	-21.38	Group1	464.8	Group1	64.56	Group1	22.74	Group2	45.96	Group2
Vulpes vulpes	46.6107	Group5	10.02	Group1	9.092	Group1	35.58	Group1	5880	Group4	23.69	Group1	-1.922	Group1	831.4	Group2	95.69	Group1	44.84	Group3	23.33	Group1
Vulpes zerda	24.8586	Group3	23.56	Group4	13.359	Group4	49.74	Group2	4807	Group3	37.12	Group4	9.889	Group3	86.15	Group1	21.73	Group1	1.168	Group1	91.49	Group4

## Sheet: ω and Substitution Rates
Species	ω(dN/dS)	Nonsynonymous substitution rates (dN)	Synonymous substitution rates (dS)
Acinonyx jubatus	0.0486	0.01161	0.23871
Ailuropoda melanoleuca	0.0366	0.02584	0.70534
Ailurus fulgens	0.029	0.03388	1.1678
Arctictis binturong	0.041	0.01286	0.31339
Arctonyx collaris	0.0478	0.0099	0.20732
Atilax paludinosus	0.0373	0.00977	0.26162
Bassaricyon gabbii	0.0417	0.02186	0.5242
Bdeogale nigripes	0.0333	0.00704	0.21166
Canis aureus	0.0316	0.00261	0.0824
Canis mesomelas	0.0504	0.00984	0.19532
Canis rufus	0.0328	0.00249	0.07609
Canis simensis	0.0726	0.00613	0.0844
Caracal caracal	0.0407	0.00775	0.19026
Catopuma badia	0.0406	0.00575	0.14177
Catopuma temminckii	0.0283	0.00446	0.15774
Chrotogale owstoni	0.0382	0.02074	0.54296
Chrysocyon brachyurus	0.0363	0.01312	0.36118
Civettictis civetta	0.0329	0.00947	0.28817
Conepatus chinga	0.0405	0.01035	0.25588
Conepatus leuconotus	0.0424	0.01081	0.2548
Crocuta crocuta	0.0923	0.02026	0.21959
Crossarchus platycephalus	0.0423	0.01256	0.29685
Cryptoprocta ferox	0.049	0.0217	0.44331
Cuon alpinus lepturus	0.0448	0.01218	0.27185
Cynictis penicillata	0.0208	0.00422	0.20298
Eupleres goudotii	0.0378	0.01441	0.38123
Felis chaus	0.027	0.004	0.14798
Felis margarita	0.0615	0.00239	0.03887
Felis nigripes	0.0334	0.00548	0.16389
Felis silvestris	0.0366	0.00119	0.03238
Fossa fossana	0.033	0.01169	0.3541
Galerella sanguinea	0.0286	0.00775	0.27112
Galictis vittata	0.042	0.02763	0.65811
Galidia elegans	0.0428	0.01194	0.27908
Galidictis fasciata	0.041	0.00592	0.14446
Genetta genetta	0.0364	0.01821	0.50071
Helarctos malayanus	0.0628	0.01117	0.17787
Herpestes ichneumon	0.0381	0.00811	0.21254
Hyaena brunnea	0.0504	0.00598	0.11874
Hyaena hyaena	0.0395	0.00543	0.13739
Ichneumia albicauda	0.0245	0.00592	0.24152
Ictonyx striatus	0.0375	0.01127	0.30024
Leopardus geoffroyi	0.0371	0.00226	0.06079
Leopardus guigna	0.0554	0.00289	0.05207
Leopardus jacobita	0.051	0.00765	0.15021
Leopardus pardalis	0.0314	0.0025	0.07974
Leopardus tigrinus	0.0861	0.00856	0.09942
Leopardus wiedii	0.0516	0.00407	0.07894
Leptailurus serval	0.0274	0.00661	0.24166
Lycaon pictus	0.058	0.01667	0.28762
Lynx canadensis	0.0565	0.00324	0.0574
Lynx lynx	0.0524	0.00306	0.0583
Lynx pardinus	0.0364	0.00257	0.07059
Lynx rufus	0.0385	0.00677	0.17592
Martes americana	0.0565	0.00433	0.07673
Martes flavigula	0.0343	0.01134	0.33049
Martes foina	0.05	0.00899	0.18
Martes martes	0.0362	0.00123	0.034
Martes melampus	0.0647	0.00322	0.04971
Martes pennanti	0.033	0.01335	0.40492
Martes zibellina	0.0681	0.00278	0.04083
Meles anakuma	0.0577	0.00905	0.15675
Meles meles	0.0548	0.00851	0.15538
Mellivora capensis	0.0453	0.04316	0.95265
Melogale moschata	0.0352	0.01964	0.55798
Melursus ursinus	0.0906	0.01327	0.1465
Mephitis mephitis	0.0326	0.01887	0.57905
Mungos mungo	0.0551	0.01668	0.30288
Mungotictis decemlineata	0.0359	0.00551	0.15338
Mustela altaica	0.0229	0.00339	0.14805
Mustela erminea	0.0416	0.00751	0.18027
Mustela eversmannii	0.1142	0.00251	0.02195
Mustela frenata	0.0338	0.01194	0.35339
Mustela kathiah	0.0286	0.01065	0.37184
Mustela nigripes	0.0864	0.00254	0.02941
Mustela nivalis	0.0271	0.00515	0.19018
Mustela putorius furo	0.077	0.0013	0.01689
Mustela sibirica	0.0725	0.00421	0.05806
Nandinia binotata	0.0298	0.01873	0.62903
Nasua nasua	0.0607	0.0339	0.55871
Neofelis nebulosa	0.0453	0.01439	0.31772
Nyctereutes procyonoides	0.0331	0.02005	0.60597
Otocolobus manul	0.0367	0.00948	0.25842
Otocyon megalotis	0.033	0.01847	0.56028
Paguma larvata	0.0226	0.00451	0.19955
Panthera leo	0.0535	0.00634	0.11846
Panthera onca	0.0614	0.00826	0.13462
Panthera pardus	0.0495	0.00636	0.12832
Panthera tigris	0.0495	0.01188	0.24016
Panthera uncia	0.0626	0.00965	0.15406
Paradoxurus hermaphroditus	0.0506	0.01083	0.21403
Pardofelis marmorata	0.0441	0.01262	0.28635
Poecilogale albinucha	0.0528	0.01633	0.3095
Potos flavus	0.0428	0.02942	0.68754
Prionailurus bengalensis	0.0412	0.00315	0.07645
Prionailurus planiceps	0.0424	0.00663	0.15635
Prionailurus rubiginosus	0.0393	0.0058	0.14771
Prionailurus viverrinus	0.0434	0.0042	0.09689
Prionodon pardicolor	0.0288	0.02551	0.88524
Procyon lotor	0.0336	0.02747	0.81827
Profelis aurata	0.0292	0.0052	0.17788
Proteles cristata	0.0487	0.01612	0.33118
Puma concolor	0.0328	0.00647	0.19713
Puma yagouaroundi	0.0472	0.0093	0.19703
Speothos venaticus	0.0558	0.0193	0.34592
Spilogale angustifrons	0.046	0.02073	0.45093
Suricata suricatta	0.0438	0.0188	0.42904
Taxidea taxus	0.0396	0.02312	0.58366
Tremarctos ornatus	0.0616	0.02472	0.40134
Urocyon cinereoargenteus	0.027	0.0197	0.7289
Ursus americanus	0.052	0.00989	0.19015
Ursus arctos	0.0992	0.00329	0.03319
Ursus maritimus	0.0766	0.00247	0.03224
Urva javanica	0.0408	0.01324	0.3242
Viverra zibetha	0.0233	0.00704	0.30149
Viverricula indica	0.0311	0.01086	0.34881
Vormela peregusna	0.0439	0.01582	0.35993
Vulpes corsac	0.0404	0.00289	0.07157
Vulpes ferrilata	0.0445	0.00325	0.07306
Vulpes lagopus	0.021	0.00565	0.26928
Vulpes vulpes	0.0315	0.00528	0.16746
Vulpes zerda	0.0394	0.01017	0.25786
